# Supplementary material for: Clinical and molecular characterization of a large cohort of childhood onset hereditary spastic paraplegias
Source: Sci Rep. 2021 Nov 15;11:22248. doi: 10.1038/s41598-021-01635-2 (PMC8593146; doi:10.1038/s41598-021-01635-2)
Supplement: Supplementary file 2 — Supplementary Table S1. [file 41598_2021_1635_MOESM2_ESM.xlsx]

## Sheet: Plan1
N	Fam	Sex	Method	Diagnosis	Gene	NM	Nucleotide change (AA change)/zigosity	Classification (ACMG Criteria)	Nucleotide change (AA change)/zigosity	Classification (ACMG Criteria)	Inheritance	Age	AO	DD	HSP Form	SPRS	SPRS progression	Walking aid	DDWA	Wheelchair bound	DDWC	Intellectual Disability/ Cognitve Decline	Ataxia	Extrapiramidal	Dysarthria	Dysphagia	PNP	LMN	Contractures	Epilepsy	Brain MRI
1	1	Male	ES	SPG72	REEP2	NM_001271803.2	c.741dupC;p.(Ser248Leufs*39)/x1	Pathogenic (PVS1, PM2,PP1)	-	-	AD	51	1	50	Pure	25	Missing	0	-	0	-	0	0	0	0	0	0	0	0	0	Normal
2	1	Female	ES	SPG72	REEP2	NM_001271803.2	c.741dupC;p.(Ser248Leufs*39)/x1	Pathogenic (PVS1, PM2,PP1)	-	-	AD	16	4	12	Pure	4	Missing	0	-	0	-	0	0	0	0	0	0	0	0	0	Normal
3	1	Male	ES	SPG72	REEP2	NM_001271803.2	c.741dupC;p.(Ser248Leufs*39)/x1	Pathogenic (PVS1, PM2,PP1)	-	-	AD	13	5	8	Pure	6	Missing	0	-	0	-	0	0	0	0	0	0	0	0	0	Missing
4	1	Female	ES	SPG72	REEP2	NM_001271803.2	c.741dupC;p.(Ser248Leufs*39)/x1	Pathogenic (PVS1, PM2,PP1)	-	-	AD	42	8	34	Pure	Missing	Missing	0	-	0	-	0	0	0	0	0	0	0	0	0	Missing
5	2	Male	ES	Unsolved	-	-	-	-	-	-	AR	67	0	67	Missing	Missing	Missing	Missing	Missing	Missing	Missing	Missing	Missing	Missing	Missing	Missing	Missing	Missing	Missing	Missing	Missing
6	3	Male	ES	SPG11	SPG11	NM_025137.3	c.2444+1G>C/x2	Pathogenic	-	-	AR	12	7	5	Complex	3	0.75	0	-	0	-	0	1	1	0	0	0	0	0	0	TCC, Ear of the lynx sign
7	4	Male	ES	SPG46 likely	GBA2	NM_020944.3	c.1365G>C; p.(Trp455Cys)/x1	Likely Pathogenic (PS4,PM2,PP3, BP1)	c.1943_1944delGT; p.(Cys648SerfsTer7)/x1	Likely pathogenic (PVS1, PM2)	AR	57	6	51	Complex	34	0.666667	1	20	1	Missing	1	1	0	1	0	1	0	0	0	Normal
8	5	Female	ES	SPG3A likely	ATL1	NM_015915.4	c.1239T>G; p.(Phe413Leu)/x1	Likely pathogenic (PM1, PM2, PM5, PP1, PP2, PP3)	-	-	AD	43	4	39	Pure	25	0.694444	1	15	0	-	0	0	0	0	0	0	0	1	0	Missing
9	5	Male	ES	SPG3A likely	ATL1	NM_015915.4	c.1239T>G; p.(Phe413Leu)/x1	Likely pathogenic (PM1, PM2, PM5, PP1, PP2, PP3)	-	-	AD	20	1	19	Pure	25	1.47059	0	-	0	-	0	0	0	0	0	0	0	0	0	Normal
10	5	Female	ES	SPG3A likely	ATL1	NM_015915.4	c.1239T>G; p.(Phe413Leu)/x1	Likely pathogenic (PM1, PM2, PM5, PP1, PP2, PP3)	-	-	AD	14	Missing	Missing	Pure	33	2.75	1	2	0	-	0	0	0	0	0	0	0	0	0	Missing
11	6	Female	ES	SPG4	SPAST	NM_014946.3	c.1785C>A; p.(Ser595Arg)/x1	Pathogenic	-	-	AD	9	1.5	7.5	Pure	12	1.33333	0	-	0	-	0	0	0	0	0	0	0	0	0	Normal
12	7	Female	ES	SPG11	SPG11	NM_025137.3	c.2444+1G>C/x1	Pathogenic	c.442+1G>C/x1	Pathogenic	AR	33	5	28	Complex	36	1.5	1	25	1	25	1	0	0	0	0	0	1	Missing	0	TCC, Ear of the lynx sign
13	8	Male	ES	Unsolved	-	-	-	-	-	-	Isolated	28	8	20	Complex	Missing	Missing	0	-	0	-	1	0	0	1	0	0	0	0	0	Missing
14	9	Male	ES	Unsolved	-	-	-	-	-	-	Isolated	10	1.2	8.8	Pure	23	2.875	1	2	0	-	0	0	0	0	0	0	0	0	0	Missing
15	10	Male	ES	Unsolved	-	-	-	-	-	-	AR	37	3	34	Complex	Missing	Missing	Missing	Missing	Missing	Missing	Missing	Missing	Missing	Missing	Missing	Missing	Missing	Missing	Missing	Missing
16	11	Female	ES	Unsolved	-	-	-	-	-	-	AD	47	2	45	Pure	2	0.0454545	1	12	0	-	0	0	0	0	0	0	0	1	0	TCC, Ear of the lynx sign
17	11	Female	ES	Unsolved	-	-	-	-	-	-	AD	17	2	15	Pure	Missing	Missing	0	-	0	-	0	0	0	0	0	0	0	1	0	Missing
18	12	Female	ES	Unsolved	-	-	-	-	-	-	Isolated	45	7	38	Pure	Missing	Missing	1	1	0	-	0	0	0	0	0	0	0	0	0	Normal
19	13	Male	ES	Unsolved	-	-	-	-	-	-	AR	41	0	41	Complex	Missing	Missing	1	39	0	-	1	0	0	0	0	1	1	0	0	Missing
20	14	Female	single gene	SPG4	SPAST	NM_014946.3	c.839_840delAG; p.(Gln280Argfs*10)/x1	Pathogenic	-	-	AD	29	1	28	Pure	Missing	Missing	1	10	1	Missing	0	0	0	1	0	0	0	0	0	Missing
21	15	Male	single gene	SPG4 likely	SPAST	NM_014946.3	c.1255G>T; p.(Gly419*)/x1	Likely pathogenic (PVS1, PM2)	-	-	AD	24	10	14	Pure	5	0.384615	0	-	0	-	0	0	0	0	0	0	0	0	0	Normal
22	16	Female	ES	SPG8	WASHC5	NM_014846.4	c.1857G>C;p.(Leu619Phe)/x1	Pathogenic	-	-	AD	47	1	46	Pure	23	0.534884	1	12	Missing	Missing	0	0	0	0	0	0	0	0	0	Normal
23	17	Female	ES	Unsolved	-	-	-	-	-	-	AR	40	4	36	Complex	Missing	Missing	0	-	0	-	1	0	0	0	0	0	0	0	0	Missing
24	18	Female	ES	Unsolved	-	-	-	-	-	-	AD	18	10	8	Missing	Missing	Missing	Missing	Missing	Missing	Missing	Missing	Missing	Missing	Missing	Missing	Missing	Missing	Missing	Missing	TCC
25	19	Male	ES	SPG3A	ATL1	NM_015915.4	c.1376A>G (p.Tyr459Cys)/x1	Pathogenic	-	-	AD	8	2	6	Pure	Missing	Missing	0	-	0	-	0	0	0	0	0	0	0	0	0	Missing
26	19	Female	ES	SPG3A	ATL1	NM_015915.4	c.1376A>G (p.Tyr459Cys)/x1	Pathogenic	-	-	AD	39	5	34	Pure	12	0.375	0	-	0	-	0	0	0	0	0	0	0	0	0	Missing
27	20	Male	ES	Unsolved	-	-	-	-	-	-	Isolated	23	2	21	Complex	Missing	Missing	1	Missing	0	-	1	0	0	0	0	0	0	0	0	TCC, cerebellar atrophy
28	21	Male	ES	Unsolved	-	-	-	-	-	-	Isolated	12	4	8	Missing	Missing	Missing	Missing	Missing	Missing	Missing	0	0	0	0	0	0	0	0	0	Missing
29	22	Male	ES	Unsolved	-	-	-	-	-	-	AR	48	11	37	Complex	Missing	Missing	Missing	Missing	Missing	Missing	0	1	0	0	0	0	0	0	0	Diffuse brain atrophy
30	23	Male	ES	SPG11	SPG11	NM_025137.3	c.733_734delAT; p.(Met245Valfs*2)/x1	Pathogenic	c.5490delT; p.(Glu1831Asnfs*7)/x1	Likely Pathogenic (PVS1, PM2)	AR	29	10	19	Complex	34	1.88889	1	11	1	5	1	0	1	0	0	0	1	0	0	TCC
31	24	Male	ES	Unsolved	-	-	-	-	-	-	Isolated	34	1	33	Pure	10	0.322581	0	-	0	-	0	0	0	0	0	0	0	0	0	Missing
32	25	Male	ES	SPG4	SPAST	NM_014946.3	c.583C>G; p.(Leu195Val)/x1	Pathogenic	-	-	AD	39	1	38	Pure	11	0.305556	0	-	0	-	0	0	0	0	0	0	0	0	0	Missing
33	26	Female	ES	Unsolved	CAPN1	NM_001198868.2	c.1176G>A; p.(Trp392*))/x1	Pathogenic	-	-	AR	29	1	28	Complex	17	0.653846	0	-	0	-	0	1	0	0	0	0	0	0	0	Missing
34	27	Female	ES	SPG46	GBA2	NM_020944.3	c.1365G>C; p.(Trp455Cys)/x2	Likely Pathogenic (PS4,PM2,PP3,BP1)	-	-	AR	40	8	32	Complex	Missing	Missing	1	18	0	-	1	1	1	0	Missing	1	0	0	0	Missing
35	28	Male	ES	SPG3A	ATL1	NM_015915.4	c.715C>T; p.(Arg239Cys)/x1	Pathogenic	-	-	AD	40	1.2	38.8	Pure	17	0.459459	0	-	0	-	0	0	0	0	0	0	0	0	0	Missing
36	29	Female	ES	SPG3A Likely	ATL1	NM_015915.4	c.574C>G; p.(Leu192Val)/x1	Likely Pathogenic (PM1, PM2, PM5, PP2, PP3)	-	-	AD	12	0	12	Pure	37	4.11111	1	12	1	Missing	0	0	0	0	0	0	0	0	0	Missing
37	29	Female	ES	SPG3A Likely	ATL1	NM_015915.4	c.574C>G; p.(Leu192Val)/x1	Likely Pathogenic (PM1, PM2, PM5, PP2, PP3)	-	-	AD	39	0	39	Pure	27	0.710526	1	36	0	-	0	0	0	0	0	1	0	0	0	Normal
38	30	Male	ES	SPG3A Likely	ATL1	NM_015915.4	c.829G>C; p.(Ala277Pro)/x1	Likely Pathogenic (PM1, PM2, PP2, PP3)	-	-	AD	34	1	33	Pure	9	0.290323	0	-	0	-	0	0	0	0	0	0	0	0	0	Missing
39	31	Male	ES	Unsolved	-	-	-	-	-	-	AR	13	1	12	Missing	Missing	Missing	Missing	Missing	Missing	Missing	Missing	Missing	Missing	Missing	Missing	Missing	Missing	Missing	Missing	Missing
40	31	Male	ES	Unsolved	-	-	-	-	-	-	AR	10	1	9	Pure	Missing	Missing	Missing	Missing	Missing	Missing	Missing	Missing	Missing	Missing	Missing	Missing	Missing	Missing	Missing	Missing
41	32	Male	ES	SPG4	SPAST	NM_014946.3	c.1493G>C; p.(Arg498Thr)/x1	Pathogenic	-	-	AD	7	2	5	Pure	11	2.75	0	-	0	-	0	0	0	0	0	0	0	0	0	Missing
42	33	Male	ES	Unsolved	-	-	-	-	-	-	Isolated	35	6	29	Pure	9	0.333333	0	-	0	-	0	1	0	1	0	0	0	0	0	Normal
43	34	Male	ES	Unsolved	-	-	-	-	-	-	AD	36	11	25	Missing	Missing	Missing	Missing	Missing	Missing	Missing	Missing	Missing	Missing	Missing	Missing	Missing	Missing	Missing	Missing	Missing
44	35	Female	ES	Unsolved	-	-	-	-	-	-	AD	50	3	47	Pure	Missing	Missing	1	7	0	-	0	0	0	0	0	0	0	0	0	Missing
45	36	Female	ES	Unsolved	-	-	-	-	-	-	AR	51	12	39	Complex	Missing	Missing	1	Missing	Missing	Missing	0	0	0	0	0	1	0	0	0	Missing
46	37	Female	single gene	SPG4	SPAST	NM_014946.3	c.1495C>T; p.(Arg499Cys)/x1	Pathogenic	-	-	AD	16	0	16	Pure	8	0.533333	0	-	0	-	0	0	0	0	0	0	0	0	0	Normal
47	38	Female	ES	SPG64 Likely	ENTPD1	NM_001164178.1	c.806_807delGG; p.(Gly269Glufs*18)/x2	Likely Pathogenic (PVS1, PM2)	-	-	AR	29	2	27	Complex	Missing	Missing	1	14	1	12	1	0	0	Missing	1	1	0	1	1	TCC, diffuse brain atrophy including hippocampus
48	39	Male	panel of genes	SPG4	SPAST	NM_014946.3	c.1273G>C; p.(Ala425Pro)/x1	Pathogenic	-	-	AD	15	0	15	Pure	13	0.928571	1	6	0	-	1	0	0	0	0	0	0	1	0	Normal
49	39	Male	panel of genes	SPG4	SPAST	NM_014946.3	c.1273G>C; p.(Ala425Pro)/x1	Pathogenic	-	-	AD	12	0	12	Pure	10	1.66667	0	-	0	-	1	0	0	0	0	0	0	1	0	Normal
50	39	Male	panel of genes	SPG4	SPAST	NM_014946.3	c.1273G>C; p.(Ala425Pro)/x1	Pathogenic	-	-	AD	9	0	9	Pure	17	2.42857	0	-	0	-	0	0	0	0	0	0	0	1	0	Missing
51	39	Female	panel of genes	SPG4	SPAST	NM_014946.3	c.1273G>C; p.(Ala425Pro)/x1	Pathogenic	-	-	AD	34	0	34	Pure	9	0.28125	0	-	0	-	1	0	0	1	0	0	0	0	0	Missing
52	40	Female	panel of genes1	Unsolved	HARS1	NM_002109.6	c.305C>T; p.(Thr102Ile)/x1	Likely benign (previously reported as diagnostic, PM2, BS4)	-	-	AD	22	2	20	Pure	Missing	Missing	0	-	0	-	0	0	0	0	0	0	0	1	0	Missing
53	41	Female	panel of genes	SPG4	SPAST	NM_014946.3	c.1412_1413delGTinsAC (p.Gly471Asp)	Pathogenic	-	-	AD	40	6	34	Pure	34	1.0303	1	29	0	-	0	0	0	0	0	0	0	0	0	Missing
54	41	Female	panel of genes	SPG4	SPAST	NM_014946.3	c.1412_1413delGTinsAC (p.Gly471Asp)	Pathogenic	-	-	AD	11	4	7	Pure	2	0.333333	0	-	0	-	0	0	0	0	0	0	0	1	0	Missing
55	41	Female	panel of genes	SPG4*	SPAST	NM_014946.3	c.1412_1413delGTinsAC (p.Gly471Asp)	Pathogenic	-	-	AD	6	5	1	Pure	Missing	Missing	0	-	0	-	0	0	0	0	0	0	0	0	0	Missing
56	42	Female	panel of genes	Unsolved	-	-	-	-	-	-	AD	44	10	34	Pure	Missing	Missing	1	30	0	-	1	0	0	1	1	0	0	0	0	Missing
57	42	Female	panel of genes	Unsolved	-	-	-	-	-	-	AD	21	1	20	Pure	Missing	Missing	0	-	0	-	1	0	0	0	0	0	0	0	0	Missing
58	42	Male	panel of genes	Unsolved	-	-	-	-	-	-	AD	13	1	12	Complex	Missing	Missing	1	10	0	-	1	1	0	0	0	0	0	0	1	Missing
59	43	Female	panel of genes	Unsolved	-	-	-	-	-	-	Isolated	38	7	31	Complex	Missing	Missing	1	1	0	-	0	1	0	1	1	1	0	1	0	Normal
60	44	Female	panel of genes	SPG4 Likely	SPAST	NM_014946.3	c.1004+5G>A/x1	Likely pathogenic (PS4, PM2, PP3)	-	-	Isolated	26	6	20	Pure	Missing	Missing	1	12	0	-	0	0	0	0	0	0	0	1	0	Normal
61	45	Male	panel of genes	Unsolved	-	-	-	-	-	-	AR	40	2	38	Complex	Missing	Missing	1	32	1	37	1	1	0	1	0	0	0	0	0	Normal
62	46	Male	panel of genes	Unsolved	-	-	-	-	-	-	Isolated	20	2	18	Complex	Missing	Missing	1	11	0	-	1	0	1	0	0	1	0	1	0	Normal
63	47	Male	panel of genes	Unsolved	-	-	-	-	-	-	AD	36	7	29	Pure	Missing	Missing	1	11	1	11	0	0	0	0	0	0	0	0	0	Missing
64	48	Female	single gene	DADA2	ADA2	NM_017424	c.139G>A;p.(Gly47Arg)/x1	Pathogenic	c.1358A>G;p.(Tyr453Cys)	Pathogenic	AR	30	6	24	Complex	Missing	Missing	1	22	0	-	0	0	1	1	1	0	0	0	0	Diffuse brain atrophy
65	49	Male	single gene	SPOAN	KLC2	chr11.66,024,557_66,024,773del, GRCh37/x2		Pathogenic	-	-	AR	32	1	31	Complex	Missing	Missing	1	23	1	23	0	0	0	1	0	1	0	1	0	Normal
66	50	Male	panel of genes2	DRD$	-	-	-	-	-	-	Isolated	16	1	15	Complex	Missing	Missing	0	-	0	-	1	0	1	1	0	0	0	1	0	Diffuse brain atrophy
67	51	Female	panel of genes	SPG5 Likely	CYP7B1	NM_004820.3	c.887A>C; p.(Asn296Thr)/x2	Likely Pathogenic (PM1,PM2,PP2,PP3)	-	-	AR	63	7	56	Pure	Missing	Missing	1	35	1	50	0	0	0	0	0	0	0	0	0	Normal
68	52	Female	panel of genes	SPG3A Likely	ATL1	NM_015915.4	c.757G>A;p.(Val253lle)/x1	Likely Pathogenic	-	-	AD	54	2	52	Complex	13	0.254902	0	-	0	-	0	0	0	0	0	1	0	1	0	Missing
69	52	Female	panel of genes	SPG3A Likely	ATL1	NM_015915.4	c.757G>A;p.(Val253lle)/x1	Likely Pathogenic	-	-	AD	28	10	18	Pure	5	0.294118	0	-	0	-	0	0	0	0	0	0	0	0	0	Missing
70	53	Female	panel of genes	Unsolved	-	-	-	-	-	-	Isolated	8	0	8	Pure	Missing	Missing	1	2	0	-	0	0	0	0	0	0	0	0	0	Normal
71	54	Female	ES	Unsolved	-	-	-	-	-	-	Isolated	17	10	7	Pure	Missing	Missing	0	-	0	-	0	0	0	0	0	0	0	0	0	Normal
72	55	Male	ES	SPG2	PLP1	NM_000533.5	c.374delG; p.(Gly125Valfs*22)/(x1)	Pathogenic	-	-	X-linked	14	2	12	Complex	Missing	Missing	0	-	0	-	1	1	0	0	1	0	0	1	0	T2 hyperintensity dorsal brain stem
73	56	Female	ES	Unsolved	ENTPD1	NM_001164178.1	c.574-8_574-5delTCTT/x2	VUS (PM2, PP1, PP3)	-	-	AR	19	2	17	Complex	Missing	Missing	1	17	1	17	1	0	0	0	1	1	0	1	1	Inespecific findings
74	56	Female	ES	Unsolved	ENTPD1	NM_001164178.1	c.574-8_574-5delTCTT/x2	VUS (PM2, PP1, PP3)	-	-	AR	17	2	15	Complex	Missing	Missing	0	-	0	-	1	0	0	0	0	1	0	1	0	Normal
75	57	Male	panel of genes	SPG7 Likely	SPG7	NM_003119.2	c.1997G>T; p.(Gly666Val)/x2	Likely pathogenic (PM2, PM5, PP2, PP3)	-	-	AR	27	9	18	Complex	14	0.823529	Missing	Missing	Missing	Missing	Missing	1	Missing	1	Missing	Missing	Missing	Missing	Missing	Missing
76	58	Female	panel of genes	Unsolved	-	-	-	-	-	-	Isolated	6	1	5	Pure	Missing	Missing	0	-	0	-	1	0	0	0	0	0	0	0	0	TCC
77	59	Female	panel of genes	Unsolved	-	-	-	-	-	-	Isolated	17	1	16	Complex	Missing	Missing	0	-	0	-	0	1	1	1	0	0	0	0	1	Normal
78	60	Female	ES	SPG64 Likely	ENTPD1	NM_001164178.1	c.806_807delGG; p.(Gly269Glufs*18)/x2	Likely Pathogenic (PVS1, PM2)	-	-	AR	15	2	13	Complex	Missing	Missing	0	-	0	-	1	0	0	0	0	Missing	Missing	1	1	Normal
79	61	Male	panel of genes	Unsolved	CYP7B1	NM_004820.3	c.650T>A; p.(Leu217*)/x1	Likely Pathogenic (PVS1, PM2)	c.1082G>A; p.(Arg361Gln)	VUS (PM2,PM3,PP3)	Isolated	36	11	25	Pure	Missing	Missing	0	-	0	-	0	0	0	0	0	0	0	1	1	Missing
80	62	Female	ES	Argininemia	ARG1	NM_000045.4	c.404C>T; p.(Thr143Ile)/x2	Pathogenic	-	-	AR	46	1	45	Complex	40	0.952381	1	3	1	11	1	1	0	1	1	0	0	0	0	Normal
81	62	Female	ES	Argininemia	ARG1	NM_000045.4	c.404C>T; p.(Thr143Ile)/x2	Pathogenic	-	-	AR	29	2	27	Complex	25	0.961538	1	3	1	8	1	1	0	1	1	0	0	0	0	Normal
82	63	Female	ES	Argininemia	ARG1	NM_001244438.1	c.3G>A; p.(Met1Ile)/x2	Pathogenic	-	-	AR	43	9	34	Complex	Missing	Missing	1	5	1	11	1	1	0	1	1	0	0	1	0	TCC
83	64	Male	ES	Argininemia	ARG1	NM_000045.4	c.404C>T; p.(Thr143Ile)/x2	Pathogenic	-	-	AR	26	4	22	Complex	23	1.21053	1	16	0	-	1	1	0	1	1	1	0	0	1	Normal
84	65	Male	ES	SPG2	PLP1	NM_000533.3	c.388C>T; p.(His130Tyr)/x1	Pathogenic	-	-	X-linked	35	5	30	Complex	Missing	Missing	1	10	0	-	1	1	0	1	1	0	0	0	0	Normal
85	66	Male	ES	SPG2 Likely	PLP1	NM_000533.3	c.617T>C; p.(Met206Thr)/x1	Likely Pathogenic (PM1, PM2, PM5, PP2, PP3, PP4)	-	-	X-linked	32	4	28	Complex	Missing	Missing	1	0	1	5	1	1	1	1	1	0	0	1	0	Leucoencephalopathy, cerebellar atrophy
86	67	Male	ES	SPG11	SPG11	NM_025137.3	c.6100C>T; p.(Arg2034*)/x2	Pathogenic	-	-	AR	39	7	32	Complex	Missing	Missing	1	11	1	23	1	0	0	1	1	1	0	0	0	TCC, Ear of the lynx sign
87	68	Male	ES	SPG15 Likely	ZFYVE26	NM_015346.3	c.3642_3643insCCACACTTAG; p.(Ala1215Profs*22) /x2	Likely Pathogenic (PVS1, PM2)	-	-	AR	32	7	25	Complex	44	1.91304	1	11	1	23	1	1	0	1	1	1	0	1	0	TCC, Ear of the lynx sign
88	69	Male	ES	SPOAN	KLC2	NM_001134775.1	c.-451_-235del/x2	Pathogenic	-	-	AR	34	2	32	Complex	37	1.23333	1	2	1	18	0	Missing	Missing	Missing	Missing	Missing	Missing	Missing	Missing	Missing
89	69	Female	ES	SPOAN	KLC2	NM_001134775.1	c.-451_-235del/x2	Pathogenic	-	-	AR	36	2	34	Complex	42	1.35484	1	3	1	16	0	Missing	Missing	Missing	Missing	Missing	Missing	Missing	Missing	Missing
90	70	Male	ES	SPG11	SPG11	NM_025137.4	c.733_734del; p.(Met245Valfs*2)/x2		-	-	AR	25	7	18	Complex	Missing	Missing	1	2	1	2	1	1	1	1	1	1	0	0	0	TCC, Ear of the lynx sign
91	71	Male	panel of genes3	SPG15	ZFYVE26	NM_015346.4	c.6296dup; p.(Asn2100Glufs*12)/x2	Pathogenic	-	-	AR	44	6	38	Complex	Missing	Missing	1	9	1	9	1	0	1	1	1	0	0	0	0	TCC, Ear of the lynx sign
92	72	Male	ES	SPG3A*	ATL1	NM_015915	c.715C>T (p.Arg239Cys)/x1	Pathogenic	-	-	AD	9	1	8	Pure	Missing	Missing	1	5	0	-	0	0	0	0	0	0	0	0	0	Missing
93	72	Male	ES	SPG3A*	ATL1	NM_015915	c.715C>T (p.Arg239Cys)/x1	Pathogenic	-	-	AD	8	1	7	Pure	Missing	Missing	1	4	0	-	0	0	0	0	0	0	0	0	0	Missing
94	72	Male	ES	SPG3A*	ATL1	NM_015915	c.715C>T (p.Arg239Cys)/x1	Pathogenic	-	-	AD	6	2	4	Pure	Missing	Missing	1	2	0	-	0	0	0	0	0	0	0	0	0	Missing
95	72	Female	ES	SPG3A	ATL1	NM_015915	c.715C>T (p.Arg239Cys)/x1	Pathogenic	-	-	AD	28	2	26	Pure	Missing	Missing	1	3	0	-	0	0	0	0	0	0	0	0	0	Normal
96	73	Male	single gene	SPG4	SPAST	NM_014946	c.1493+2T>A/x1	Pathogenic	-	-	AD	46	7	39	Pure	Missing	Missing	0	-	0	-	0	0	0	0	0	0	0	0	0	Normal
97	74	Female	ES	Unsolved	GBA2	NM_020944.3	c.1789G>T;p.(Asp597Tyr)/x2	VUS (PM2,PM3,PP3,BP1)	-	-	AR	37	5	32	Complex	Missing	Missing	1	5	0	-	1	1	0	1	0	0	0	0	0	Normal
98	75	Male	ES	Unsolved	GBA2	NM_020944.3	c.1365G>C; p.(Trp455Cys)	Likely Pathogenic (PS4,PM2,PP3, BP1)	c.1789G>T;p.(Asp597Tyr)/x2	VUS (PM2,PM3,PP3,BP1)	AR	30	10	20	Complex	Missing	Missing	Missing	Missing	Missing	Missing	Missing	Missing	Missing	Missing	Missing	Missing	Missing	Missing	Missing	Missing
99	76	Female	ES	SPG46 Likely	GBA2	NM_020944.3	c.1365G>C; p.(Trp455Cys)/x2	Likely Pathogenic (PS4,PM2,PP3, BP1)	-	-	Missing	38	10	28	Complex	Missing	Missing	0	-	0	-	1	1	0	1	1	0	0	0	0	Normal
100	77	Male	ES	SPG31 Likely	REEP1	NM_022912.2	c.55C>A; p.(Pro19Thr)/x1	Likely pathogenic (PM1, PM2, PM5, PP2, PP3)	-	-	Missing	14	3	11	Pure	Missing	Missing	0	-	0	-	0	0	0	0	0	0	0	0	0	Normal
101	78	Female	ES	SPG4	SPAST	NM_014946.3	c.1291C>T; p.(Arg431*)/x1	Pathogenic	-	-	AD	15	4	11	Pure	Missing	Missing	0	-	0	-	0	0	0	0	0	0	0	0	0	Normal
102	79	Male	ES	ALS2 Likely	ALS2	NM_020919.3	c.326delA; p.(Asn109Metfs*17)/x2	Likely pathogenic (PVS1, PM2)	-	-	AR	10	1	9	Pure	Missing	Missing	0	-	0	-	0	0	0	0	0	0	0	0	0	Normal
103	80	Female	ES	SPG7	SPG7	NM_003119.3	c.1529C>T; p.(Ala510Val)/x1	Pathogenic	-	-	AD	17	10	7	Pure	Missing	Missing	0	-	0	-	0	0	0	0	0	0	0	0	0	Normal
104	81	Male	ES	SPG3A	ATL1	NM_015915.4	c.749T>C; p.(Leu250Pro)/x1	Pathogenic	-	-	Missing	16	1	15	Pure	Missing	Missing	0	-	0	-	0	0	0	0	0	0	0	0	0	Normal
105	82	Male	ES	SPG30 Likely	KIF1A	NM_001244008.2	c.153C>G; p.(Ser51Arg)/x1	Likely pathogenic (PM1,PM2,PP2,PP3)	-	-	Missing	17	1.2	15.8	Complex	Missing	Missing	1	15.8	1	Missing	1	0	0	0	0	1	0	0	0	TCC, Ear of the lynx sign
106	83	Male	ES	SPG10 Likely	KIF5A	NM_00494.2	c.1022A>G; p.(Gln341Arg)/x1	Likely pathogenic (PM1,PM2,PP2,PP3)	-	-	AD	9	1	8	Complex	Missing	Missing	0	-	0	-	1	1	0	0	0	0	0	0	1	Inespecific findings
